# Supplementary material for: SIRT5 deficiency suppresses mitochondrial ATP production and promotes AMPK activation in response to energy stress
Source: PLoS One. 2019 Feb 13;14(2):e0211796. doi: 10.1371/journal.pone.0211796 (PMC6373945; doi:10.1371/journal.pone.0211796)
Supplement: S1 Dataset — (ZIP) [file pone.0211796.s017.zip]

Archive with 1 entries (1 files):
- Original data.pdf
